# Supplementary material for: Three-Dimensionally Printed Elastic Cardiovascular Phantoms for Carotid Angioplasty Training and Personalized Healthcare
Source: J Clin Med. 2024 Aug 28;13(17):5115. doi: 10.3390/jcm13175115 (PMC11396471; doi:10.3390/jcm13175115)
Supplement: Supplementary file 1 [file jcm-13-05115-s001.zip]

Archive with 4 entries (4 files):
- Geometry I.stl
- Geometry II.stl
- Geometry III.stl
- Geometry IV.stl
